# Supplementary material for: Asymmetric Total Syntheses of Both Enantiomers of Plymuthipyranone B and Its Unnatural Analogues: Evaluation of anti-MRSA Activity and Its Chiral Discrimination
Source: Pharmaceuticals (Basel). 2021 Sep 19;14(9):938. doi: 10.3390/ph14090938 (PMC8465287; doi:10.3390/ph14090938)
Supplement: Supplementary file 1 [file pharmaceuticals-14-00938-s001.zip]

Archive with 1 entries (1 files):
- pharmaceuticals-1345069-supplementary.pdf
